# Supplementary material for: Longitudinal Serum Protein Analysis of Women with a High Risk of Developing Breast Cancer Reveals Large Interpatient Versus Small Intrapatient Variations: First Results from the TESTBREAST Study
Source: Int J Mol Sci. 2022 Oct 17;23(20):12399. doi: 10.3390/ijms232012399 (PMC9604317; doi:10.3390/ijms232012399)
Supplement: Supplementary file 1 [file ijms-23-12399-s001.zip]

Archive with 1 entries (1 files):
- ijms-1956654-supplementary.pdf
